# Supplementary material for: A selective role for ventromedial subthalamic nucleus in inhibitory control
Source: eLife. 2017 Dec 4;6:e31627. doi: 10.7554/eLife.31627 (PMC5730370; doi:10.7554/eLife.31627)
Supplement: Source code 1. [file elife-31627-code1.zip]

Archive with 10 entries (9 files):
- Matlabcodes/
- Matlabcodes/detectSSRT.txt
- Matlabcodes/RunEyeAnalysis.txt
- Matlabcodes/RunNeuronErrorAnalysis.txt
- Matlabcodes/RunNeuronGONOGOAnalysis.txt
- Matlabcodes/RunNeuronRewardAnalysis.txt
- Matlabcodes/RunNeuronStopAnalysis.txt
- Matlabcodes/RunNeuronSwictGo.txt
- Matlabcodes/RunNeuronTQAnalysis.txt
- Matlabcodes/sdf_neurons.txt
