# Supplementary material for: A selective role for ventromedial subthalamic nucleus in inhibitory control
Source: eLife. 2017 Dec 4;6:e31627. doi: 10.7554/eLife.31627 (PMC5730370; doi:10.7554/eLife.31627)
Supplement: Source code 1. [file elife-31627-code1.zip › Matlabcodes/RunNeuronGONOGOAnalysis.txt]

function [GONOGO_response] = RunNeuronGONOGOAnalysis(data_behavior,events,plxdata,filename,plot_fig)

  plot_onset = -4.5;
  plot_offset = 1;
  bin = 300;   %bin = 60 msec for stat analysis
  slide = 300;  %sliding procedure shift = 1-msec
  
  %index to plot and save the figure for individual neurons
  if isempty(plot_fig)
     plot_fig = 1;
  end
  
  %TRIAL TYPES-----------------------------------------
  %go trials without stop signal and with a mvt onset well-detected
  GO_trials = find(6 >= data_behavior.TP & data_behavior.TP >= 1 | 18 >= data_behavior.TP & data_behavior.TP >= 13);
  
  if isfield( events,'change_signal')
        GO_trials = GO_trials(isnan(events.change_signal(GO_trials)));
  end
  
  GO_trials_success = GO_trials(~isnan(events.reward(GO_trials))); %with rewarded trials only and mvt onset well-detected
  GO_trials_success = GO_trials_success(~isnan(events.mvt_onset(GO_trials_success)));
  GO_trials_success = GO_trials_success(~isnan(data_behavior.MT(GO_trials_success)));
  clear GO_trials
  
  %nogo trials without switch signal
  NOGO_trials = find(12 >= data_behavior.TP & data_behavior.TP >= 7 | 24 >= data_behavior.TP & data_behavior.TP >= 19);
  
  if isfield( events,'change_signal')
        NOGO_trials = NOGO_trials(isnan(events.change_signal(NOGO_trials)));
  end

  NOGO_trials_success = NOGO_trials(~isnan(events.reward(NOGO_trials))); %with rewarded trials only 
  clear NOGO_trials
  
  %--------------  NEURONAL DATA  ---------------------------
  timestamps = plxdata.sig001a.ts .*1000;  % Neural activity
  [sdf_GO_trials] = sdf_neurons(timestamps,events.go_signal(GO_trials_success),plot_onset,plot_offset);
  [sdf_NOGO_trials] = sdf_neurons(timestamps,events.go_signal(NOGO_trials_success),plot_onset,plot_offset);
  
  %-----------------STAT with a slidind window procedure-----------------------------------
  [m n] = size(sdf_GO_trials.delta);
  Wind_on = [1:slide:n-bin];
  Wind_off = [bin:slide:n-1];
  
  for k = 1:length(Wind_on)
      delta_GO(:,k) = sum(sdf_GO_trials.delta(:,Wind_on(k):Wind_off(k)),2);
      delta_NOGO(:,k) = sum(sdf_NOGO_trials.delta(:,Wind_on(k):Wind_off(k)),2);
  end
  
  [ntrials bin_nbr] = size(delta_GO);
  [ntrials2 bin_nbr2] = size(delta_NOGO);
  
  for k = 1:bin_nbr
      
     val = [delta_NOGO(:,k); delta_GO(:,k)];
     val2 = [ones(length(delta_NOGO(:,k)),1); zeros(length(delta_GO(:,k)),1)];
     val = [val val2];
     
     if sum(val(:,1))>3
            AUC_ROC(k)=colAUC(val(:,1),val(:,2), 'algorithm', 'Wilcoxon', 'plot', false, 'abs', false);  
     else
            AUC_ROC(k) = NaN;
     end
     
     clear val val2 
  end

  %-----------------Time scale--------------------------------
  Xbinned = [plot_onset:slide/1000:(((slide/1000)*bin_nbr)+plot_onset)-0.001];
  Xbinned = Xbinned + (bin/2)/1000;
  
  %-----------------Detect change in AUC values----------------
  alpha = 0.05; 
  contig = 5; 
  cntl_inds = find(-4.5<Xbinned & Xbinned<-3); %control period (1 sec pre-event)
  test_start = find(-1.5<Xbinned & Xbinned<0); %test period
  test_start = test_start(1);
  
  [s,cntl_mean,sig_thr] = PeriEventChange_SDF(AUC_ROC,cntl_inds,test_start,alpha,contig);

  %--------------------Plotting---------------------------------
    if plot_fig == 1
  
        figure
        subplot(2,1,1)
        hold on
        plot(sdf_GO_trials.bins, sdf_GO_trials.mean_sdf,'k')
        plot(sdf_NOGO_trials.bins, sdf_NOGO_trials.mean_sdf,'r')
        xlabel('Time relative to Instruction')
        ylabel('spk/s')
  
        subplot(2,1,2)
        hold on
        plot(Xbinned,AUC_ROC)
        xlim([plot_onset plot_offset])
        ylim([0 1])
        plot([plot_onset plot_offset],[cntl_mean cntl_mean],'k-');
        plot([plot_onset plot_offset],[cntl_mean+sig_thr cntl_mean+sig_thr],'k:');
        plot([plot_onset plot_offset],[cntl_mean-sig_thr cntl_mean-sig_thr],'k:');
        
        if ~isempty(s.on_ind)
                plot([Xbinned(s.on_ind) Xbinned(s.on_ind)],[0 1],'r:')
        end
        xlabel('Time relative to Instruction')
        ylabel('AUC')
  
        meta_name = ['GONOGO_proactive' filename '.png'];
        print( '-dpng','-r600', meta_name);
        close
    end
  
   %--------------------Saving---------------------------------
  
    GONOGO_response.sdf_bins = sdf_GO_trials.bins;
    GONOGO_response.sdf_GO_trials = sdf_GO_trials.mean_sdf;
    GONOGO_response.sdf_NOGO_trials = sdf_NOGO_trials.mean_sdf;
    GONOGO_response.AUC_bins = Xbinned;
    GONOGO_response.AUC = AUC_ROC;
    if ~isempty(s.on_ind)
            GONOGO_response.diff_time = round(Xbinned(s.on_ind)*1000);
            GONOGO_response.diff_sgn = s.sgn;
    else
            stop_response.diff_time = NaN;
            stop_response.diff_sgn = NaN;
    end
end
